# Supplementary material for: The Effect of Training-Induced Visual Imageability on Electrophysiological Correlates of Novel Word Processing
Source: Biomedicines. 2018 Jul 1;6(3):75. doi: 10.3390/biomedicines6030075 (PMC6165368; doi:10.3390/biomedicines6030075)
Supplement: Supplementary file 1 [file biomedicines-06-00075-s001.zip]

Archive with 3 entries (3 files):
- Supplementary_TableS1.pdf
- Supplementary_TableS2.pdf
- Supplementary_TableS3.pdf
